# Supplementary material for: Outcome and Predictors for Mortality in Patients with Cardiogenic Shock: A Dutch Nationwide Registry-Based Study of 75,407 Patients with Acute Coronary Syndrome Treated by PCI
Source: J Clin Med. 2021 May 11;10(10):2047. doi: 10.3390/jcm10102047 (PMC8151113; doi:10.3390/jcm10102047)
Supplement: Supplementary file 1 [file jcm-10-02047-s001.zip]

Archive with 1 entries (1 files):
- jcm-1120072-supplementary.pdf
